# Supplementary material for: Pravastatin Prevents Increases in Activity of Metalloproteinase-2 and Oxidative Stress, and Enhances Endothelium-Derived Nitric Oxide-Dependent Vasodilation in Gestational Hypertension
Source: Antioxidants (Basel). 2023 Apr 16;12(4):939. doi: 10.3390/antiox12040939 (PMC10135677; doi:10.3390/antiox12040939)
Supplement: Supplementary file 1 [file antioxidants-12-00939-s001.zip]

Archive with 1 entries (1 files):
- antioxidants-2316258-supplementary.pdf
